# Supplementary material for: Discovery of Novel Thanatin-like Antimicrobial Peptides from Bean Bug Riptortus pedestris
Source: Pharmaceutics. 2024 Nov 14;16(11):1453. doi: 10.3390/pharmaceutics16111453 (PMC11597323; doi:10.3390/pharmaceutics16111453)
Supplement: Supplementary file 1 [file pharmaceutics-16-01453-s001.zip]

Archive with 1 entries (1 files):
- pharmaceutics-3289831-supplementary.pdf
